# Supplementary material for: The association between dietary intake of flavonoids and its subclasses and the risk of metabolic syndrome
Source: Front Nutr. 2023 Jul 5;10:1195107. doi: 10.3389/fnut.2023.1195107 (PMC10354435; doi:10.3389/fnut.2023.1195107)
Supplement: Supplementary file 2 [file Table_2.XLSX]

## Sheet: Sheet 1
character	Q1	Q2	Q3	p for trend(character2integer)	p for interaction
age_group					0.64
<=20	ref	0.67(0.54,0.82)	0.65(0.50,0.84)	0.001
21-39	ref	0.84(0.65,1.08)	0.72(0.57,0.91)	0.01
40-59	ref	0.94(0.74,1.19)	0.86(0.67,1.10)	0.23
>=60	ref	0.83(0.68,1.01)	0.76(0.61,0.94)	0.01
sex					0.33
Female	ref	0.82(0.71,0.94)	0.69(0.61,0.78)	<0.0001
Male	ref	0.85(0.73,1.00)	0.80(0.69,0.93)	0.004
eth					0.15
white	ref	0.87(0.75,1.02)	0.82(0.72,0.93)	0.004
black	ref	0.91(0.70,1.18)	0.69(0.55,0.87)	0.003
Mexican	ref	0.82(0.66,1.02)	0.71(0.57,0.89)	0.003
other	ref	0.69(0.56,0.86)	0.61(0.48,0.78)	<0.001
bmi					0.52
yes	ref	0.93(0.82,1.05)	0.80(0.72,0.90)	<0.001
no	ref	0.88(0.68,1.13)	0.68(0.55,0.85)	0.001
smoke					0.09
no	ref	0.80(0.71,0.90)	0.74(0.67,0.83)	<0.0001
yes	ref	1.08(0.82,1.43)	0.77(0.62,0.95)	0.03
alcohol.user					0.86
never	ref	0.78(0.61,0.99)	0.72(0.58,0.89)	0.004
former	ref	1.00(0.79,1.26)	0.93(0.74,1.16)	0.49
mild	ref	0.92(0.74,1.15)	0.81(0.67,0.98)	0.03
moderate	ref	0.79(0.59,1.06)	0.85(0.61,1.17)	0.29
heavy	ref	0.82(0.66,1.02)	0.71(0.55,0.92)	0.01
met3.new					0.59
no	ref	0.78(0.66,0.93)	0.76(0.66,0.89)	<0.001
low	ref	0.99(0.79,1.25)	0.88(0.63,1.22)	0.44
intermediate	ref	0.85(0.66,1.10)	0.73(0.55,0.97)	0.03
high	ref	0.80(0.64,0.99)	0.71(0.59,0.84)	<0.001
Hypertension					0.25
no	ref	0.78(0.67,0.90)	0.70(0.61,0.80)	<0.0001
yes	ref	0.91(0.74,1.12)	0.78(0.69,0.89)	<0.001
DM.new					0.4
no	ref	0.80(0.70,0.91)	0.72(0.63,0.81)	<0.0001
yes	ref	0.96(0.76,1.22)	0.79(0.64,0.97)	0.03
CVD					0.18
no	ref	0.83(0.73,0.94)	0.75(0.67,0.83)	<0.0001
yes	ref	0.94(0.68,1.30)	0.64(0.47,0.86)	0.004
CKD					0.76
no	ref	0.90(0.79,1.03)	0.79(0.69,0.90)	<0.001
yes	ref	0.71(0.58,0.88)	0.71(0.60,0.85)	<0.001
COPD					0.82
no	ref	0.84(0.74,0.94)	0.74(0.67,0.82)	<0.0001
yes	ref	0.77(0.52,1.12)	0.85(0.50,1.45)	0.48
