# Supplementary material for: The association between dietary intake of flavonoids and its subclasses and the risk of metabolic syndrome
Source: Front Nutr. 2023 Jul 5;10:1195107. doi: 10.3389/fnut.2023.1195107 (PMC10354435; doi:10.3389/fnut.2023.1195107)
Supplement: Supplementary file 3 [file Table_3.XLSX]

## Sheet: Sheet 1
character	Q1	Q2	Q3	p for trend	p for interaction
age_group					0.8
<=20	ref	0.73(0.58,0.92)	0.51(0.39,0.67)	<0.0001
21-39	ref	0.77(0.60,0.99)	0.60(0.48,0.74)	<0.0001
40-59	ref	0.93(0.77,1.11)	0.73(0.58,0.93)	0.01
>=60	ref	0.80(0.63,1.03)	0.66(0.52,0.84)	<0.001
sex					0.04
Female	ref	0.85(0.73,1.00)	0.57(0.49,0.66)	<0.0001
Male	ref	0.80(0.69,0.92)	0.69(0.59,0.81)	<0.0001
eth					0.29
white	ref	0.81(0.69,0.95)	0.64(0.54,0.76)	<0.0001
black	ref	0.99(0.82,1.20)	0.60(0.48,0.76)	<0.0001
Mexican	ref	0.82(0.67,1.00)	0.67(0.54,0.83)	<0.001
other	ref	0.85(0.68,1.08)	0.59(0.46,0.74)	<0.0001
bmi					0.5
yes	ref	0.94(0.83,1.05)	0.75(0.65,0.87)	<0.001
no	ref	0.84(0.64,1.11)	0.63(0.50,0.80)	<0.001
smoke					0.41
no	ref	0.83(0.74,0.93)	0.63(0.55,0.73)	<0.0001
yes	ref	0.96(0.77,1.19)	0.64(0.52,0.80)	<0.001
alcohol.user					0.24
never	ref	0.65(0.51,0.82)	0.49(0.38,0.63)	<0.0001
former	ref	1.29(0.91,1.83)	0.85(0.62,1.18)	0.46
mild	ref	0.93(0.74,1.15)	0.71(0.57,0.89)	0.003
moderate	ref	0.79(0.56,1.11)	0.75(0.55,1.02)	0.07
heavy	ref	0.80(0.64,0.99)	0.69(0.55,0.88)	0.003
met3.new					0.82
low	ref	0.85(0.68,1.06)	0.70(0.53,0.91)	0.01
intermediate	ref	0.88(0.67,1.15)	0.65(0.48,0.89)	0.01
high	ref	0.97(0.77,1.22)	0.75(0.56,0.99)	0.05
no	ref	0.73(0.63,0.86)	0.56(0.48,0.66)	<0.0001
Hypertension					0.03
no	ref	0.77(0.67,0.88)	0.58(0.49,0.69)	<0.0001
yes	ref	0.97(0.82,1.16)	0.73(0.63,0.85)	<0.001
DM.new					0.57
no	ref	0.87(0.75,1.00)	0.63(0.55,0.73)	<0.0001
yes	ref	0.83(0.67,1.04)	0.69(0.54,0.87)	0.003
CVD					0.34
no	ref	0.82(0.74,0.92)	0.63(0.55,0.72)	<0.0001
yes	ref	1.02(0.72,1.45)	0.63(0.45,0.87)	0.01
CKD					0.03
no	ref	0.95(0.84,1.07)	0.74(0.63,0.86)	<0.001
yes	ref	0.61(0.52,0.73)	0.45(0.38,0.54)	<0.0001
COPD					0.97
no	ref	0.83(0.75,0.93)	0.62(0.55,0.71)	<0.0001
yes	ref	0.86(0.51,1.45)	0.81(0.49,1.32)	0.37
