# Supplementary material for: The association between dietary intake of flavonoids and its subclasses and the risk of metabolic syndrome
Source: Front Nutr. 2023 Jul 5;10:1195107. doi: 10.3389/fnut.2023.1195107 (PMC10354435; doi:10.3389/fnut.2023.1195107)
Supplement: Supplementary file 4 [file Table_4.XLSX]

## Sheet: Sheet 1
character	Q1	Q2	Q3	p for trend(character2integer)	p for interaction
age_group					0.82
<=20	ref	1.02(0.83,1.25)	0.66(0.51,0.85)	0.002
21-39	ref	1.03(0.81,1.31)	0.67(0.51,0.86)	0.003
40-59	ref	0.95(0.77,1.17)	0.67(0.56,0.80)	<0.0001
>=60	ref	1.17(0.92,1.48)	0.69(0.57,0.84)	0.002
sex					0.05
Female	ref	1.05(0.90,1.22)	0.60(0.53,0.68)	<0.0001
Male	ref	1.18(1.06,1.31)	0.73(0.64,0.82)	<0.0001
eth					0.77
white	ref	1.09(0.94,1.26)	0.65(0.57,0.74)	<0.0001
black	ref	1.05(0.85,1.29)	0.61(0.47,0.79)	<0.001
Mexican	ref	1.11(0.91,1.35)	0.75(0.59,0.94)	0.01
other	ref	1.24(1.01,1.52)	0.70(0.57,0.86)	<0.001
bmi					0.43
yes	ref	1.04(0.91,1.19)	0.72(0.64,0.82)	<0.0001
no	ref	1.07(0.87,1.32)	0.62(0.47,0.80)	<0.001
smoke					0.92
no	ref	1.12(0.99,1.27)	0.67(0.60,0.74)	<0.0001
yes	ref	1.09(0.86,1.39)	0.63(0.50,0.79)	<0.001
alcohol.user					0.01
never	ref	1.54(1.29,1.83)	0.67(0.56,0.81)	<0.001
former	ref	0.87(0.64,1.20)	0.78(0.57,1.05)	0.11
mild	ref	1.01(0.80,1.27)	0.62(0.52,0.75)	<0.0001
moderate	ref	0.82(0.65,1.02)	0.65(0.48,0.88)	0.004
heavy	ref	1.24(1.00,1.54)	0.75(0.60,0.94)	0.02
met3.new					0.12
no	ref	1.26(1.04,1.52)	0.71(0.60,0.83)	<0.001
low	ref	1.02(0.81,1.27)	0.73(0.58,0.93)	0.01
intermediate	ref	1.03(0.82,1.29)	0.50(0.40,0.62)	<0.0001
high	ref	1.02(0.80,1.31)	0.70(0.53,0.92)	0.01
Hypertension					0.46
no	ref	1.02(0.88,1.19)	0.66(0.57,0.78)	<0.0001
yes	ref	1.17(0.99,1.39)	0.70(0.60,0.82)	<0.001
DM.new					0.08
no	ref	1.03(0.91,1.17)	0.63(0.56,0.71)	<0.0001
yes	ref	1.23(1.07,1.42)	0.80(0.66,0.97)	0.05
CVD					0.3
no	ref	1.08(0.97,1.20)	0.66(0.60,0.74)	<0.0001
yes	ref	1.35(0.91,2.00)	0.65(0.48,0.88)	0.02
CKD					0.14
no	ref	1.04(0.91,1.18)	0.65(0.57,0.74)	<0.0001
yes	ref	1.29(1.11,1.51)	0.67(0.54,0.84)	0.001
COPD					0.4
no	ref	1.09(0.99,1.21)	0.65(0.59,0.72)	<0.0001
yes	ref	1.43(0.90,2.26)	0.84(0.52,1.37)	0.7
